# Supplementary material for: X-ray Diffraction Evidence for Low Force Actin-Attached and Rigor-Like Cross-Bridges in the Contractile Cycle
Source: Biology (Basel). 2016 Oct 26;5(4):41. doi: 10.3390/biology5040041 (PMC5192421; doi:10.3390/biology5040041)
Supplement: Supplementary file 1 [file biology-05-00041-s001.zip]

Archive with 3 entries (2 files):
- biology-149789-supplementary/
- biology-149789-supplementary/biology-149789-supplementary-final.docx
- biology-149789-supplementary/biology-149789-supplementary-final.pdf
